# Supplementary material for: Insight into the High-Efficiency Benzo(a)pyrene Degradation Ability of Pseudomonas benzopyrenica BaP3 and Its Application in the Complete Bioremediation of Benzo(a)pyrene
Source: Int J Mol Sci. 2023 Oct 18;24(20):15323. doi: 10.3390/ijms242015323 (PMC10607497; doi:10.3390/ijms242015323)
Supplement: Supplementary file 1 [file ijms-24-15323-s001.zip]

Archive with 1 entries (1 files):
- ijms-2648524-supplementary.pdf
